# Supplementary material for: Concentrations of Serum Per- and Polyfluoroalkyl Substances and Lipid Health in Adolescents: A Cross-Sectional Study from the Korean National Environmental Health Survey 2018–2020
Source: Toxics. 2025 Jan 25;13(2):91. doi: 10.3390/toxics13020091 (PMC11860244; doi:10.3390/toxics13020091)
Supplement: Supplementary file 1 [file toxics-13-00091-s001.zip]

Archive with 1 entries (1 files):
- toxics-3401922-supplementary.pdf
